# Supplementary material for: Pd-Based Nano-Catalysts Promote Biomass Lignin Conversion into Value-Added Chemicals
Source: Materials (Basel). 2023 Jul 24;16(14):5198. doi: 10.3390/ma16145198 (PMC10384994; doi:10.3390/ma16145198)
Supplement: Supplementary file 1 [file materials-16-05198-s001.zip]

Archive with 1 entries (1 files):
- materials-2501497-supplementary.pdf
